# Supplementary material for: A Matched Cohort Study of Standard Chemo-Radiotherapy versus Radiotherapy Alone in Elderly Nasopharyngeal Carcinoma Patients
Source: PLoS One. 2015 Mar 13;10(3):e0119593. doi: 10.1371/journal.pone.0119593 (PMC4359128; doi:10.1371/journal.pone.0119593)
Supplement: S1 Dataset — (XLS) [file pone.0119593.s001.xls]

## Sheet: S1_Dataset
name	gender	age	WHO	T	N	M	total	NPDT	LNDT	necday	WBC	@NE	Hb	PLT	nasop1	nasop3	neck1	neck3	CT	status	osM	status1	status2	RFS1	status3	MFS1
1	2	64	1	2	3	0	4	70	60	42	2	0	2	0	0	0	0	0	1	1	79.6333	1	0	2389	0	2389
2	1	60	1	3	3	0	4	74	58	43	0	0	0	0	0	0	0	0	0	4	13.7	4	2	261	0	411
3	2	64	1	1	1	0	2	68	64	47	2	0	2	0	0	0	0	0	1	1	94.8333	1	0	2845	0	2845
4	1	63	1	1	1	0	2	68	64	42	0	0	0	0	0	0	0	0	0	1	67.1333	1	0	2014	0	2014
5	1	67	1	2	2	0	3	70	63	53	0	0	0	0	0	0	1	0	0	4	20.3333	4	0	610	3	194
6	2	66	1	2	2	0	3	74	60	56	2	0	2	0	0	0	0	0	1	4	74.6	4	0	2238	3	2028
7	1	69	1	3	3	0	4	70	68	56	0	0	0	0	0	0	1	0	0	4	14.0667	5	0	422	0	422
8	2	70	1	3	3	0	4	70	70	60	2	0	2	0	0	0	0	0	1	5	42.1	5	0	1263	0	1263
9	2	63	1	3	2	0	3	72	60	52	1	0	2	0	0	0	0	0	1	1	59.6333	1	0	1789	0	1789
10	1	63	1	3	2	0	3	70	60	42	0	0	0	0	0	0	0	0	0	1	62.6	1	0	1878	0	1878
11	2	66	1	4	0	0	4	72	50	37	3	0	1	0	1	1	0	0	1	1	75.9	1	0	2277	0	2277
12	1	65	1	4	0	0	4	72	50	42	0	0	0	0	0	0	0	0	0	4	31.6667	4	0	950	3	345
13	1	68	1	4	2	0	4	72	64	44	0	0	0	0	0	0	0	0	0	1	73.9333	1	0	2218	0	2218
14	2	67	1	4	2	0	4	70	66	48	0	0	1	0	0	0	0	0	1	4	17.7	4	0	171	3	171
15	2	60	1	3	1	0	3	72	66	48	0	0	0	0	0	0	0	0	0	1	99.9333	1	0	2998	0	2998
16	2	62	1	3	1	0	3	70	66	45	1	0	1	0	0	0	0	0	1	1	65.7333	1	0	1972	0	1972
17	2	69	1	4	1	0	4	70	60	58	1	0	0	0	0	0	0	0	0	4	36.7667	4	0	1103	3	406
18	2	67	1	4	1	0	4	68	62	49	2	0	1	0	0	0	0	0	1	4	26.0333	4	0	781	3	601
19	2	64	1	4	0	0	4	70	50	33	0	0	3	0	0	0	0	0	0	1	67.1333	1	0	2014	0	2014
20	2	64	1	4	0	0	4	70	50	37	2	2	0	0	0	0	0	0	1	1	63.4	1	0	1902	0	1902
21	1	60	1	3	2	0	3	70	64	46	0	0	0	0	0	0	0	0	0	4	5	4	0	150	3	86
22	2	60	1	3	2	0	3	72	62.5+x	59	0	0	0	0	0	0	0	0	1	1	70.5333	1	0	2116	0	2116
23	2	62	1	4	0	0	4	74	50	35	0	0	0	0	0	0	0	0	0	1	60.2	1	0	1806	0	1806
24	2	60	1	4	0	0	4	70+8	54	48	2	2	2	2	0	0	0	0	1	4	54.8333	5	0	1645	0	1645
25	1	65	1	3	1	0	3	70	62	42	2	1	1	1	0	0	0	0	1	4	20.6	4	0	618	3	378
26	1	64	1	3	1	0	3	72	60	43	2	0	1	0	0	0	0	0	0	4	7.73333	4	0	232	3	30
27	1	62	1	2	2	0	3	68	68	49	2	0	1	0	0	0	1	0	1	1	78.6667	1	0	2360	0	2360
28	2	61	1	2	2	0	3	68	60－70	42	2	0	0	0	0	0	1	0	0	4	42.8667	4	2	1165	0	1286
29	1	70	1	3	0	0	3	68	54	37	1	0	0	0	0	0	0	0	1	1	53.5667	1	0	1607	0	1607
30	1	70	1	3	0	0	3	70	56	40	0	0	0	0	0	0	0	0	0	4	24.4333	4	0	733	3	254
31	2	60	1	3	0	0	3	70+8	50	42	2	0	1	2	1	0	0	0	1	1	49.2333	1	0	1477	0	1477
32	2	60	1	3	0	0	3	72	52	38	0	0	0	0	0	0	0	0	0	1	61.0667	1	0	1832	0	1832
33	1	61	1	2	0	0	2	70	52	42	2	0	4	1	0	0	0	0	1	1	94.7333	1	0	2842	0	2842
34	1	60	1	2	0	0	2	72	52	38	0	0	0	0	0	0	0	0	0	1	71.8	1	0	2154	0	2154
35	1	64	1	4	0	0	4	72	52	40	2	0	2	0	0	0	0	0	1	4	46.4333	4	2	1198	0	1393
36	1	60	1	4	0	0	4	72	52	36	0	0	0	0	0	0	0	0	0	1	80.1	1	0	2403	0	2403
37	1	60	1	4	2	0	4	78	64	64	3	0	0	0	0	0	0	0	1	4	28.8333	4	0	865	3	595
38	1	65	1	4	2	0	4	76	66	48	0	0	0	0	0	0	1	0	0	4	20.6333	4	2	409	0	619
39	1	64	1	4	2	0	4	72	62	70	3	0	2	0	0	0	0	0	1	1	85.2333	1	0	2557	0	2557
40	1	67	1	4	2	0	4	76	62	47	0	0	2	1	0	0	0	0	0	4	17.9	4	2	447	0	537
41	1	66	1	2	0	0	2	68	48	43	0	0	0	0	0	0	0	0	1	4	30.8	4	2	864	0	924
42	1	64	1	2	0	0	2	66	50	32	0	0	0	0	0	0	0	0	0	1	73.7333	1	0	2212	0	2212
43	1	61	1	4	1	0	4	70	60	45	1	0	0	0	0	0	0	0	1	4	29.2667	4	2	788	0	878
44	1	71	1	4	1	0	4	70	60	51	0	0	0	0	1	0	0	0	0	4	23.5	4	2	525	0	705
45	1	68	1	4	0	0	4	76	50	48	2	0	3	0	0	0	0	0	1	4	25.5667	4	0	767	3	477
46	1	72	1	4	0	0	4	76	52	37	0	0	0	0	1	0	0	0	0	4	29.8333	4	2	641	0	895
47	1	64	1	4	0	0	4	70	56	35	1	0	0	0	0	0	0	0	1	1	80.5333	1	0	2416	0	2416
48	1	67	1	4	0	0	4	72	56	37	1	0	0	0	0	0	0	0	0	4	26	4	0	780	3	540
49	1	68	1	3	2	0	3	72	64	45	0	0	0	0	0	0	0	0	1	1	81.4333	1	0	2443	0	2443
50	1	68	1	3	2	0	3	72	63	55	0	0	0	0	0	0	0	0	0	1	55.3	1	0	1659	0	1659
51	1	63	1	2	2	0	3	70	66	47	0	0	0	0	0	0	0	0	0	4	29.5667	4	0	887	3	430
52	1	61	1	2	2	0	3	70	68	50	1	0	0	0	0	0	1	1	1	4	30.0333	4	2	263	0	901
53	1	61	1	4	1	0	4	70	60	48	2	0	0	0	0	0	0	0	1	4	10.6333	4	0	319	3	258
54	1	65	1	4	1	0	4	64+16	60	49	0	0	0	0	1	0	0	0	0	1	42.8333	1	0	1285	0	1285
55	1	60	1	2	2	0	3	64	64	51	1	0	0	2	0	0	0	0	1	4	32.2333	4	0	607	3	607
56	1	67	1	2	2	0	3	68	66	50	0	0	0	0	0	0	0	0	0	4	17.1667	4	0	515	3	515
57	1	64	1	4	1	0	4	70	62＋10（右颈缩野）	38	0	0	0	0	1	0	1	0	1	4	21.3667	4	0	641	3	551
58	2	66	1	4	1	0	4	70+6	62.5+x	42	0	0	0	0	0	0	0	0	0	1	62.6	1	0	1878	0	1878
59	1	66	1	3	2	0	3	70	62	43	0	0	0	0	0	0	0	0	0	1	79.8333	1	0	2395	0	2395
60	1	66	1	3	2	0	3	72	64.8	57	1	0	0	0	0	0	0	0	1	1	59.0333	1	0	1771	0	1771
61	1	64	1	2	0	0	2	74	52	36	1	0	1	0	0	0	0	0	1	1	89.1333	1	0	2674	0	2674
62	1	62	1	2	0	0	2	70	50	35	0	0	0	0	0	0	0	0	0	1	70.1	1	0	2103	0	2103
63	2	64	1	4	1	0	4	76	60	44	0	0	0	0	0	0	0	0	0	4	27.3667	4	0	821	3	521
64	1	60	1	4	1	0	4	70	60	44	1	0	0	0	0	0	0	0	1	1	3.9	1	0	117	0	117
65	1	60	1	3	2	0	3	74	60	40	0	0	2	0	0	0	0	0	1	1	80.9333	1	0	2428	0	2428
66	1	63	1	3	2	0	3	72	60	49	1	0	0	0	0	0	0	0	0	1	74.7333	1	0	2242	0	2242
67	1	60	1	4	0	0	4	70	60	39	0	0	0	0	0	0	0	0	0	4	17.0333	4	2	151	0	511
68	1	60	1	4	0	0	4	72	62	47	1	0	0	0	0	0	0	0	1	1	63	1	0	1890	0	1890
69	1	61	1	4	0	0	4	70	50	49	1	0	0	0	0	0	0	0	1	4	22	4	0	660	3	580
70	1	65	1	4	0	0	4	72	52	35	0	0	0	0	0	0	0	0	0	1	67.3	1	0	2019	0	2019
71	1	69	1	1	2	0	3	68	60	60	1	0	1	0	0	0	0	0	1	4	36.3333	4	0	1090	3	670
72	1	62	1	1	2	0	3	70	60	45	0	0	0	0	0	0	0	0	0	1	63.2667	1	0	1898	0	1898
73	1	65	1	4	2	0	4	70	68	44	3	0	1	0	0	0	0	0	1	4	41.6667	4	0	1250	3	890
74	1	62	1	4	2	0	4	74	66左上颈X	54	0	0	0	0	1	0	0	0	0	1	69.6	1	0	2088	0	2088
75	1	63	3	4	0	0	4	70	50	41	0	0	0	0	0	0	0	0	0	4	51.2667	4	0	1538	0	1538
76	1	61	1	4	0	0	4	70	50	36	0	0	1	0	0	0	0	0	1	1	44.8333	1	2	1345	0	1345
77	1	67	1	3	1	0	3	70	60	51	0	0	0	0	0	0	0	0	0	1	118.2	1	0	3546	0	3546
78	1	66	1	3	1	0	3	70	60	44	2	0	0	2	0	0	0	0	1	1	75.1333	1	0	2254	0	2254
79	1	69	1	3	1	0	3	70	66	49	2	0	0	0	0	0	0	0	1	4	64.4333	4	0	1933	3	1573
80	1	69	1	3	1	0	3	70	64	56	0	0	0	0	0	0	0	0	0	5	33.7	5	0	1011	0	1011
81	1	63	1	3	2	0	3	70	60	33	1	0	0	0	0	0	0	0	0	1	68.8	1	0	2064	0	2064
82	1	60	1	3	2	0	3	68	60	43	0	0	2	0	0	0	0	0	1	1	60.8	1	0	1824	0	1824
83	1	65	1	4	1	0	4	68	50	46	0	0	0	0	0	0	0	0	1	4	6.5	4	2	45	0	195
84	1	63	1	4	1	0	4	76	52	46	1	0	0	0	1	0	0	0	0	1	63.3667	1	0	1901	0	1901
85	1	64	1	2	2	0	3	70	70	52	2	0	0	2	0	0	1	0	1	4	28.3	4	2	669	0	849
86	2	67	1	2	2	0	3	66	66	46	0	0	0	0	0	0	1	0	0	4	63.0333	4	0	1891	3	1432
87	1	60	1	4	0	0	4	70	54	57	0	0	0	0	0	0	0	0	0	4	45.1667	4	0	1355	0	1355
88	1	63	1	4	0	0	4	70	56	51	0	0	1	0	0	0	0	0	1	4	22.9	4	0	687	3	146
89	1	60	1	2	2	0	3	72	62	52	0	0	0	0	0	0	1	1	0	1	66.3	1	0	1989	0	1989
90	1	63	1	2	2	0	3	68	60	42	2	0	2	0	0	0	1	0	1	1	56.3333	1	2	653	0	1690
91	1	68	1	1	3	0	4	68	68	50	1	0	0	0	0	0	0	0	1	4	23.4333	4	2	343	0	703
92	1	70	1	1	3	0	4	66	66	48	0	0	1	0	0	0	0	0	0	4	10.5667	4	2	167	0	317
93	2	69	1	2	3	0	4	70	62	66	0	0	0	0	0	0	0	0	0	4	40.7333	4	0	1222	0	1222
94	1	67	1	2	3	0	4	70	66	56	2	0	2	0	0	0	0	0	1	1	67.1667	1	0	2015	0	2015
95	1	63	1	2	2	0	3	74	66	55	1	0	0	0	0	0	0	0	0	1	45.2333	1	0	1357	0	1357
96	1	62	1	3	2	0	3	70	70	51	1	0	0	0	0	0	0	0	1	1	67.2	1	0	2016	0	2016
97	1	65	1	2	1	0	2	70	64.75	70	0	0	0	0	1	0	0	0	0	4	33.5667	4	2	947	0	1007
98	1	61	1	2	1	0	2	70	66	49	0	0	1	0	0	0	0	0	1	4	12.7	4	0	381	3	81
99	1	60	1	3	3	0	4	70	60	58	1	0	1	0	0	0	1	？	0	1	65.5333	1	0	1966	0	1966
100	1	61	1	3	3	0	3	70	60	44	3	2	2	1	0	0	1	0	1	1	3.63333	1	0	109	0	109
101	1	64	1	4	1	0	4	70+8	50	37	2	0	4	0	0	0	0	0	1	1	2.96667	1	0	89	0	89
102	1	69	1	4	1	0	4	70+8	50	35	0	0	1	0	0	0	0	0	0	4	16.5667	4	2	167	0	497
103	1	64	1	3	2	0	3	70	62	49	0	0	0	0	0	0	0	0	0	5	63.5333	5	0	1906	0	1906
104	1	62	1	3	2	0	3	70	60	46	2	0	0	0	0	0	0	0	1	4	42.3333	4	0	1270	3	166
105	1	65	1	3	3	0	4	68	62	43	0	0	0	0	0	0	1	0	0	4	43.8667	4	2	1166	0	1316
106	1	60	1	3	3	0	4	70	62	63	3	0	3	1	0	0	0	0	1	1	47.4667	1	0	1424	0	1424
107	1	62	1	3	1	0	3	70	64	61	1	0	0	0	0	0	0	0	0	4	70.6	4	2	1758	0	2118
108	1	61	1	3	1	0	3	72	64	45	2	0	0	0	0	0	0	0	1	1	70.4333	1	0	2113	0	2113
109	1	73	1	4	3	0	4	70	60	44	1	0	0	0	0	0	1	0	0	4	41.3333	4	2	218	3	234
110	1	61	1	2	3	0	4	68	68	45	1	0	0	0	0	0	1	0	1	1	61.5333	1	0	1846	0	1846
111	1	66	1	3	2	0	3	70	58	39	2	0	0	2	0	0	0	0	1	4	8.46667	5	0	254	0	254
112	2	66	1	3	2	0	3	70	64	47	0	0	0	0	0	0	1	0	0	1	57.5333	1	0	1726	0	1726
113	1	70	1	3	3	0	4	74	68	52	2	0	2	0	0	0	0	0	1	1	68.2333	1	0	2047	0	2047
114	1	71	1	3	3	0	4	70	68	51	0	0	0	0	0	0	0	0	0	1	48.3667	1	0	1451	0	1451
115	1	70	1	4	2	0	4	74	60	49	0	0	0	0	0	0	0	0	0	4	26.6333	4	2	589	0	799
116	1	65	1	4	2	0	4	72	60	48	0	0	0	1	0	0	0	0	1	1	53.9667	1	0	1619	0	1619
117	1	64	1	3	2	0	3	70	66	45	2	0	2	0	0	0	0	0	1	1	65.3667	1	0	1961	0	1961
118	2	66	1	3	2	0	3	70	64	70	1	0	0	0	0	0	0	0	0	1	45.3667	1	0	1361	0	1361
119	1	68	1	3	2	0	3	70	60	51	2	3	4	4	0	0	0	0	1	1	56.7	1	0	1701	0	1701
120	1	70	1	3	2	0	3	70	60	49	0	0	0	0	1	0	0	0	0	4	9.26667	4	2	278	0	278
121	2	65	2	4	1	0	4	72	66	50	1	0	0	0	0	0	0	0	0	1	83.7333	1	0	2512	0	2512
122	1	66	1	4	1	0	4	72	66	54	2	3	2	1	0	0	0	0	1	4	17.0333	4	0	511	3	181
123	1	68	1	4	0	0	4	70	50	36	0	0	0	0	0	0	0	0	0	4	1.43333	5	0	43	0	43
124	1	66	1	4	0	0	4	70	50	35	2	3	3	0	0	0	0	0	1	4a	74.3	5	0	2229	0	2229
125	1	62	1	3	2	0	3	70	56－69	53	0	0	0	0	0	0	1	0	0	4	52.6	4	2	1177	0	1578
126	1	61	1	3	2	0	3	70	60	48	2	2	2	0	0	0	0	0	1	1	61.1333	1	0	1834	0	1834
127	1	64	1	3	2	0	3	72	70	49	0	0	0	0	0	0	0	0	1	1	62	1	0	1860	0	1860
128	1	63	1	3	2	0	3	72	66	55	0	0	0	0	0	0	0	0	0	1	46.8	1	0	1404	0	1404
129	1	67	1	3	1	0	3	70	60	51	0	0	0	0	0	0	0	0	0	1	60.0667	1	0	1802	0	1802
130	1	68	1	3	1	0	3	70	60	45	1	0	0	0	0	0	0	0	1	1	61.1	1	0	1833	0	1833
131	2	67	1	2	2	0	3	70	68	44	0	0	3	0	0	0	0	0	0	1	77.2667	1	0	2318	0	2318
132	1	62	1	2	2	0	3	70	60	43	1	0	0	0	0	0	0	0	1	1	62.2333	1	0	1867	0	1867
133	1	69	1	3	2	0	3	70	64	48	3	0	0	0	0	0	0	0	0	4	10.1667	4	0	305	3	155
134	1	68	1	3	2	0	3	72	60	43	0	0	0	0	0	0	0	0	1	4	51.6333	5	0	1549	0	1549
135	1	73	1	2	2	0	3	70	66	46	0	0	0	0	0	0	0	0	0	1	81.7	1	0	2451	0	2451
136	1	69	1	2	2	0	3	70	60	43	2	3	0	0	0	0	0	0	1	1	54.2667	1	0	1628	0	1628
137	1	71	1	3	1	0	3	68	68	48	2	0	0	0	0	0	0	0	0	4	19.6	4	0	588	3	408
138	1	69	1	3	1	0	3	70	66	55	1	0	0	0	0	0	0	0	1	1	68.8333	1	0	2065	0	2065
139	2	62	1	2	1	0	2	70	60	40	0	0	1	0	0	0	0	0	0	4	39.6	4	0	1188	3	827
140	1	62	1	2	1	0	2	72	60	50	1	3	0	0	0	0	1	0	1	4	47.2333	4	0	1417	0	1417
141	1	69	1	4	1	0	4	70+8	70	56	1	0	1	0	0	0	1	0	1	1	52.6667	1	0	1580	0	1580
142	1	70	1	4	1	0	4	72	62	44	0	0	0	0	1	0	0	0	0	4	8	5	0	240	0	240
143	1	67	1	3	3	0	4	70	64	52	1	0	2	0	0	0	0	0	0	4	16.7333	4	0	502	3	202
144	1	67	1	3	3	0	4	68	66+X	56	2	4	1	0	0	0	1	0	1	4	21.6667	4	0	650	3	410
145	1	60	1	3	2	0	3	70	64	50	1	0	0	0	0	0	0	0	1	1	67.4	1	0	2022	0	2022
146	1	63	1	3	2	0	3	70	68	51	0	0	0	0	0	0	0	0	0	4	28.7667	4	2	521	3	504
147	1	63	1	3	2	0	3	70	66	47	0	0	0	0	0	0	0	0	0	1	28	1	0	840	0	840
148	1	63	1	3	2	0	3	70	64+X	50	1	0	0	0	0	0	1	1	1	1	63.8	1	0	1914	0	1914
149	1	72	1	4	2	0	4	72	62	56	1	0	2	0	0	0	0	0	0	5	43.5667	5	0	1307	0	1307
150	1	70	1	4	2	0	4	72	68	58	1	0	0	0	0	0	0	0	1	1	66.9667	1	0	2009	0	2009
151	1	62	1	3	1	0	3	72	60	46	0	0	0	0	0	0	0	0	0	1	67.6	1	0	2028	3	977
152	1	60	1	3	1	0	3	74	58	49	0	0	0	0	0	0	0	0	1	1	67	1	0	2010	0	2010
153	1	60	1	4	1	0	4	72	66	49	0	0	0	0	0	0	0	0	0	1	62.2667	1	0	1868	0	1868
154	1	61	1	4	1	0	4	68	66	50	2	1	0	0	0	0	0	0	1	1	55.1667	1	0	1655	0	1655
155	1	65	1	3	2	0	3	68	68	48	0	0	0	0	0	0	0	0	0	5	55.7667	5	0	1673	0	1673
156	1	66	1	3	2	0	3	70+2	68	57	0	0	0	0	0	0	0	0	1	4	32.5333	5	0	976	0	976
157	1	63	1	4	0	0	4	68	50	37	0	0	0	0	0	0	0	0	0	4	25	4	2	390	0	750
158	1	66	1	4	0	0	4	68	50	35	1	0	0	1	0	0	0	0	1	1	55.4667	1	0	1664	0	1664
159	1	63	1	3	0	0	3	70	55	35	0	0	0	0	0	0	0	0	0	4	25.2667	4	2	498	0	758
160	1	66	1	3	0	0	3	72	56	38	1	0	0	0	0	0	0	0	1	1	64.0333	1	0	1921	0	1921
161	1	62	1	4	1	0	4	76	58	40	0	0	0	0	0	0	0	0	0	1	67.4667	1	0	2024	0	2024
162	1	60	1	4	1	0	4	70+8咽旁	60	50	1	0	0	0	0	0	0	0	1	1	16.7333	1	0	502	0	502
163	1	66	1	3	1	0	3	70	60	42	0	0	0	0	0	0	0	0	0	4	13.0333	4	2	61	0	391
164	1	65	1	3	1	0	3	70	60	43	1	1	0	0	1	0	0	0	1	1	64.4	1	0	1932	0	1932
165	1	67	1	3	2	0	3	68	68	48	0	0	0	0	0	0	1	0	0	4	17.3333	4	0	520	3	340
166	1	66	1	3	2	0	3	70	70	54	2	0	1	0	0	0	0	0	1	1	53.2333	1	0	1597	0	1597
167	1	66	1	4	1	0	4	68	60	39	2	0	2	0	0	0	0	0	0	4	20	4	0	600	3	307
168	1	65	1	4	1	0	4	70+8	60	50	2	0	2	0	0	0	0	0	1	1	26.1	1	0	783	0	783
169	1	68	1	1	3	0	4	70	76.52	72	2	0	0	0	0	0	0	0	0	4	9.06667	5	0	272	0	272
170	1	60	1	1	3	0	4	70	66	57	1	1	0	1	0	0	0	0	1	1	59.4667	1	0	1784	0	1784
171	2	65	1	4	0	0	4	70+8	50	36	3	3	2	0	1	0	0	0	1	1	40.6667	1	0	1220	0	1220
172	2	66	1	4	0	0	4	70	50	38	1	0	1	0	0	0	0	0	0	1	69.3667	1	0	2081	0	2081
173	1	60	1	4	1	0	4	70	70	74	2	1	1	0	0	0	0	0	1	1	56.8	1	0	1704	0	1704
174	2	60	1	4	1	0	4	68+6	66	59	2	0	0	0	0	0	0	0	0	4	32.3333	4	0	970	3	640
